# Supplementary material for: Further Evidence of Population Admixture in the Serbian Honey Bee Population
Source: Insects. 2022 Feb 9;13(2):180. doi: 10.3390/insects13020180 (PMC8879341; doi:10.3390/insects13020180)
Supplement: Supplementary file 1 [file insects-13-00180-s001.zip]

Archive with 2 entries (2 files):
- Supplementary figure S1-S9.pdf
- Supplementary tables S1-S12.xlsx
